# Supplementary material for: Structural and Theoretical Study of Copper(II)-5-fluoro Uracil Acetate Coordination Compounds: Single-Crystal to Single-Crystal Transformation as Possible Humidity Sensor
Source: Polymers (Basel). 2023 Jun 26;15(13):2827. doi: 10.3390/polym15132827 (PMC10346346; doi:10.3390/polym15132827)
Supplement: Supplementary file 1 [file polymers-15-02827-s001.zip]

Archive with 1 entries (1 files):
- polymers-2395563-supplementary.pdf
